# Supplementary material for: FANCD2–FANCI surveys DNA and recognizes double- to single-stranded junctions
Source: Nature. 2024 Jul 31;632(8027):1165–73. doi: 10.1038/s41586-024-07770-w (PMC11358013; doi:10.1038/s41586-024-07770-w)
Supplement: Supplementary file 6 — Source Data Fig. 6 [file 41586_2024_7770_MOESM6_ESM.xlsx]

## Sheet: Fig.6b
Condition	Digestion	Time(min.)	Arms raw values	pQuant raw values	[pQuant was added for quantification purposes. Ratio 1:15 pICL:pQuant]
WT	HincII	30	2.06487e+07	6.15155e+07
		80	9.9677e+07	7.59296e+07
		120	8.41472e+07	6.30377e+07
		180	3.02924e+07	7.86089e+07
		240	3.13993e+07	7.4552e+07
	HincII/ SapI	30	7.99011e+07	65482190
		80	1.76896e+08	7.32549e+07
		120	2.30121e+08	6.95678e+07
		180	1.76913e+08	6.15507e+07
		240	2.97391e+08	7.81131e+07
EERR	HincII	30	3.71044e+07	7.10944e+07
		80	1.36499e+08	9.44113e+07
		120	1.0531e+08	8.35412e+07
		180	6.61032e+07	7.73043e+07
		240	4.55543e+07	8.28762e+07
	HincII/ SapI	30	9.55257e+07	6.96972e+07
		80	1.8017e+08	7.65877e+07
		120	1.805e+08	7.14434e+07
		180	1.69666e+08	66847934
		240	1.54498e+08	7.70787e+07
KREE	HincII	30	4.10543e+07	7.62637e+07
		80	1.005e+08	8.82333e+07
		120	5.91119e+07	9.11456e+07
		180	2.24452e+07	8.20637e+07
		240	2.52251e+07	9.26054e+07
	HincII/ SapI	30	9.87593e+07	8.05541e+07
		80	1.93501e+08	8.49197e+07
		120	2.00368e+08	8.98373e+07
		180	1.57294e+08	7.505e+07
		240	1.70915e+08	8.61227e+07
ΔD2	HincII	30	266963	488088
		80	552878	560190
		120	381638	620165
		180	208381	612138
		240	262091	608596
	HincII/ SapI	30	736389	491764
		80	994048	471819
		120	924902	530307
		180	920106	544003
		240	993772	596738

## Sheet: ED Fig.11b
Condition	Digestion	Time(min.)	Arms raw values	pQuant raw values	[pQuant was added for quantification purposes. Ratio 1:15 pICL:pQuant]
ΔD2	HincII	30	3.98231e+07	2.79993e+07
		80	5.93026e+07	4.49635e+07
		120	7.68036e+07	5.03208e+07
		180	6.63628e+07	4.67903e+07
		240	7.19152e+07	5.92047e+07
	HincII/ SapI	30	4.95418e+07	2.3567e+07
		80	1.02458e+08	3.94989e+07
		120	1.22702e+08	4.55682e+07
		180	9.63992e+07	4.23564e+07
		240	1.28261e+08	5.35291e+07
WT	HincII	30	5.84878e+07	4.49729e+07
		80	5.64918e+07	4.16126e+07
		120	6.44735e+07	4.32672e+07
		180	5.03883e+07	4.95477e+07
		240	3.83205e+07	5.50145e+07
	HincII/ SapI	30	9.70043e+07	4.83131e+07
		80	1.13537e+08	4.54056e+07
		120	1.67296e+08	4.85398e+07
		180	2.19042e+08	5.29995e+07
		240	2.21432e+08	4.9486e+07
EEEE	HincII	30	8.01783e+07	8.53447e+07
		80	1.02549e+08	8.39572e+07
		120	5.39719e+07	1.07328e+08
		180	4.5423e+07	1.12226e+08
		240	4.92079e+07	1.12407e+08
	HincII/ SapI	30	1.73267e+08	8.51157e+07
		80	1.95984e+08	9.96318e+07
		120	1.88501e+08	1.06539e+08
		180	1.53257e+08	9.19438e+07
		240	1.87646e+08	1.1462e+08

## Sheet: ED Fig.11c
Condition	Digestion	Time(min.)	Arms raw values	pQuant raw values	[pQuant was added for quantification purposes. Ratio 1:10 pICL:pQuant]
ΔD2	HincII	30	8.34822e+06	1.68329e+07
		80	2.30363e+07	1.75608e+07
		120	2.25246e+07	1.59656e+07
		180	1.83897e+07	1.68651e+07
		240	1.19419e+07	1.8454e+07
	HincII/ SapI	30	2.17418e+07	1.67706e+07
		80	3.73428e+07	1.77263e+07
		120	3.99175e+07	1.62561e+07
		180	3.69702e+07	1.64577e+07
		240	3.52618e+07	1.80445e+07
WT	HincII	30	1.10873e+07	1.63831e+07
		80	2.98643e+07	1.73936e+07
		120	2.04531e+07	1.60075e+07
		180	8.39808e+06	1.7108e+07
		240	6.45841e+06	1.75249e+07
	HincII/ SapI	30	2.68657e+07	1.60179e+07
		80	4.57276e+07	1.64711e+07
		120	4.9582e+07	1.67891e+07
		180	4.66799e+07	1.75763e+07
		240	4.85877e+07	1.75706e+07
EEEE	HincII	30	7.66579e+06	1.21011e+07
		80	2.12302e+07	1.47747e+07
		120	1.52563e+07	1.56852e+07
		180	9.17237e+06	1.65703e+07
		240	6.37326e+06	1.6781e+07
	HincII/ SapI	30	1.70077e+07	1.27969e+07
		80	3.62339e+07	1.57751e+07
		120	3.54407e+07	1.70009e+07
		180	3.11522e+07	1.75159e+07
		240	3.07981e+07	1.77232e+07
EERR	HincII	30	1.52547e+07	2.66466e+07
		80	4.35496e+07	2.51272e+07
		120	4.34018e+07	2.08826e+07
		180	1.68316e+07	2.08414e+07
		240	1.16407e+07	2.19115e+07
	HincII/ SapI	30	3.44391e+07	2.232e+07
		80	7.02852e+07	2.48485e+07
		120	6.0622e+07	1.88465e+07
		180	4.95997e+07	2.10227e+07
		240	5.10785e+07	2.24516e+07
KREE	HincII	30	2.653e+07	1.87827e+07
		80	4.04946e+07	1.6841e+07
		120	3.37476e+07	1.90553e+07
		180	1.66312e+07	2.19672e+07
		240	9.83255e+06	2.25078e+07
	HincII/ SapI	30	2.95342e+07	1.90642e+07
		80	6.11125e+07	1.84549e+07
		120	5.46305e+07	1.87495e+07
		180	5.34075e+07	2.09196e+07
		240	4.7994e+07	2.0632e+07
The 30-minute timepoint of the ΔD2 + D2KREE condition is not represented in the final graph due to poor digestion of this sample. Since no repair has taken place yet at this timepoint this will not affect the conclusions based on this experiment.
